# Supplementary material for: Swimming eukaryotic microorganisms exhibit a universal speed distribution
Source: eLife. 2019 Jul 16;8:e44907. doi: 10.7554/eLife.44907 (PMC6634970; doi:10.7554/eLife.44907)
Supplement: Source data 1. [file elife-44907-data1.xlsx]

## Sheet: Flagellates
Species	Phylum	Class	Size [um]	Swimming speed [um/s]
Alexandrium minutum	dinoflagellata	dinophyceae	21.7	222.5
Alexandrium ostenfeldii	dinoflagellata	dinophyceae	41.1	110.5
Alexandrium tamarense	dinoflagellata	dinophyceae	26.7	200
Amphidinium britannicum	dinoflagellata	dinophyceae	51.2	68.7
Amphidinium carterae	dinoflagellata	dinophyceae	16	81.55
Amphidinium klebsi	dinoflagellata	dinophyceae	35	73.9
Apedinella spinifera	ochrophyta (heterokont)	dictyochophyceae	8.25	132.5
Bodo designis	euglenozoa	kinetoplastea	5.5	39
Brachiomonas submarina	chlorophyta	chlorophyceae	27.5	96
Cachonina (Heterocapsa) niei	dinoflagellata	dinophyceae	21.4	302.8
Cafeteria roenbergensis	bygira (heterokont)	bicosoecida	2	94.9
Ceratium cornutum	dinoflagellata	dinophyceae	122.3	177.75
Ceratium furca	dinoflagellata	dinophyceae	122.5	194
Ceratium fusus	dinoflagellata	dinophyceae	307.5	156.25
Ceratium hirundinella	dinoflagellata	dinophyceae	397.5	236.1
Ceratium horridum	dinoflagellata	dinophyceae	225	20.8
Ceratium lineatus	dinoflagellata	dinophyceae	82.1	36
Ceratium longipes	dinoflagellata	dinophyceae	210	166
Ceratium macroceros	dinoflagellata	dinophyceae	50	15.4
Ceratium tripos	dinoflagellata	dinophyceae	152.3	121.7
Chilomonas paramecium	cryptophyta	cryptophyceae	30	111.25
Chlamydomonas reinhardtii	chlorophyta	chlorophyceae	10	130
Chlamydomonas moewusii	chlorophyta	chlorophyceae	12.5	128
Chlamydomonas sp.	chlorophyta	chlorophyceae	13	63.2
Crithidia deanei	euglenozoa	kinetoplastea	7.4	45.6
Crithidia fasciculata	euglenozoa	kinetoplastea	11.1	54.3
Crithidia (Strigomonas) oncopelti	euglenozoa	kinetoplastea	8.1	18.5
Crypthecodinium cohnii	dinoflagellata	dinophyceae	n/a	122.8
Dinophysis acuta	dinoflagellata	dinophyceae	65	500
Dinophysis ovum	dinoflagellata	dinophyceae	45	160
Dunaliella sp.	chlorophyta	chlorophyceae	10.8	173.5
Euglena gracilis	euglenozoa	euglenida (euglenophyceae)	47.5	111.25
Euglena viridis	euglenozoa	euglenida (euglenophyceae)	58	80
Eutreptiella gymnastica	euglenozoa	euglenida (aphagea)	23.5	237.5
Eutreptiella sp. R	euglenozoa	euglenida	50	135
Exuviaella baltica (Prorocentrum balticum)	dinoflagellata	dinophyceae	15.5	138.9
Giardia lamblia	sarcomastigophora	zoomastigophora	11.25	26
Gonyaulax polyedra	dinoflagellata	dinophyceae	39.2	254.05
Gonyaulax polygramma	dinoflagellata	dinophyceae	46.2	500
Gymnodinium aureolum	dinoflagellata	dinophyceae	n/a	394
Gymnodinium sanguineum (splendens)	dinoflagellata	dinophyceae	47.6	220.5
Gymnodinium simplex	dinoflagellata	dinophyceae	10.6	559
Gyrodinium aureolum	dinoflagellata	dinophyceae	30.5	139
Gyrodinium dorsum (bi-flagellated)	dinoflagellata	dinophyceae	37.5	324
Gyrodinium dorsum (uni-flagellated)	dinoflagellata	dinophyceae	34.5	148.35
Hemidinium nasutum	dinoflagellata	dinophyceae	27.2	105.6
Hemiselmis simplex	cryptophyta	cryptophyceae	5.25	325
Heterocapsa pygmea	dinoflagellata	dinophyceae	13.5	102.35
Heterocapsa rotundata	dinoflagellata	dinophyceae	12.5	323
Heterocapsa triquetra	dinoflagellata	dinophyceae	17	97
Heteromastix pyriformis	chlorophyta	nephrophyseae	6	87.5
Hymenomonas carterae	haptophyta	prymnesiophyceae	12.5	87
Katodinium rotundatum (Heterocapsa rotundata)	dinoflagellata	dinophyceae	10.8	425
Leishmania major	euglenozoa	kinetoplastea	12.5	36.4
Menoidium cultellus	euglenozoa	euglenida (euglenophyceae)	45	136.75
Menoidium incurvum	euglenozoa	euglenida (euglenophyceae)	25	50
Micromonas pusilla	chlorophyta	mamiellophyceae	2	58.5
Monas stigmata	ochrophyta (heterokont)	chrysophyceae	6	269
Monostroma angicava	chlorophyta	ulvophyceae	6.7	170.55
Nephroselmis pyriformis	chlorophyta	nephrophyseae	4.8	163.5
Oblea rotunda	dinoflagellata	dinophyceae	20	420
Ochromonas danica	ochrophyta (heterokont)	chrysophyceae	8.7	77
Ochromonas malhamensis	ochrophyta (heterokont)	chrysophyceae	3	57.5
Ochromonas minima	ochrophyta (heterokont)	chrysophyceae	5	75
Olisthodiscus luteus	ochrophyta (heterokont)	raphidophyceae	22.5	90
Oxyrrhis marina	dinoflagellata	oxyrrhea	39.5	300
Paragymnodinium shiwhaense	dinoflagellata	dinophyceae	10.9	571
Paraphysomonas vestita	ochrophyta (heterokont)	chrysophyceae	14.7	116.85
Pavlova lutheri	haptophyta	pavlovophyceae	6.5	126
Peranema trichophorum	euglenozoa	euglenida (heteronematales)	45	20
Peridinium bipes	dinoflagellata	dinophyceae	42.9	291
Peridinium cf. quinquecorne	dinoflagellata	dinophyceae	19	1500
Peridinium cinctum	dinoflagellata	dinophyceae	47.5	120
Peridinium (Protoperidinium) claudicans	dinoflagellata	dinophyceae	77.5	229
Peridinium (Protoperidinium) crassipes	dinoflagellata	dinophyceae	102	100
Peridinium foliaceum	dinoflagellata	dinophyceae	30.6	185.2
Peridinium (Bysmatrum) gregarium	dinoflagellata	dinophyceae	32.5	1291.7
Peridinium (Protoperidinium) ovatum	dinoflagellata	dinophyceae	61	187.5
Peridinium (Peridiniopsis) penardii	dinoflagellata	dinophyceae	28.8	417
Peridinium (Protoperidinium) pentagonum	dinoflagellata	dinophyceae	92.5	266.5
Peridinium (Protoperidinium) subinerme	dinoflagellata	dinophyceae	50	285
Peridinium trochoideum	dinoflagellata	dinophyceae	25	53
Peridinium umbonatum	dinoflagellata	dinophyceae	30	250
Phaeocystis pouchetii	haptophyta	prymnesiophyceae	6.3	88
Polytoma uvella	chlorophyta	chlorophyceae	22.5	100.9
Polytomella agilis	chlorophyta	chlorophyceae	12.4	150
Prorocentrum mariae-lebouriae	dinoflagellata	dinophyceae	14.8	141.05
Prorocentrum micans	dinoflagellata	dinophyceae	45	329.1
Prorocentrum minimum	dinoflagellata	dinophyceae	15.1	107.7
Prorocentrum redfieldii Bursa (P.triestinum)	dinoflagellata	dinophyceae	33.2	333.3
Protoperidinium depressum	dinoflagellata	dinophyceae	132	450
Protoperidinium granii (Ostf.) Balech	dinoflagellata	dinophyceae	57.5	86.1
Protoperidinium pacificum	dinoflagellata	dinophyceae	54	410
Prymnesium polylepis	haptophyta	prymnesiophyceae	9.1	45
Prymnesium parvum	haptophyta	prymnesiophyceae	7.2	30
Pseudopedinella pyriformis	ochrophyta (heterokont)	dictyochophyceae	6.5	100
Pseudoscourfieldia marina	chlorophyta	pyramimonadophyceae	4.1	42
Pteridomonas danica	ochrophyta (heterokont)	dictyochophyceae	5.5	179.45
Pyramimonas amylifera	chlorophyta	pyramimonadophyceae	24.5	22.5
Pyramimonas cf. disomata	chlorophyta	pyramimonadophyceae	9	355
Rhabdomonas spiralis	euglenozoa	euglenida (aphagea)	27	120
Rhodomonas salina	cryptophyta	cryptophyceae	14.5	588.5
Scrippsiella trochoidea	dinoflagellata	dinophyceae	25.3	87.6
Spumella sp.	ochrophyta (heterokont)	chrysophyceae	10	25
Teleaulax sp.	cryptophyta	cryptophyceae	13.5	98
Trypanosoma brucei	euglenozoa	kinetoplastea	18.8	20.5
Trypanosoma cruzi	euglenozoa	kinetoplastea	20	172
Trypanosoma vivax	euglenozoa	kinetoplastea	23.5	29.5
Trypanosoma evansi	euglenozoa	kinetoplastea	21.5	16.1
Trypanosoma congolense	euglenozoa	kinetoplastea	18	9.7
Tetraflagellochloris mauritanica	chlorophyta	chlorophyceae	4	300

## Sheet: Ciliates
Species	Phylum	Class	Size [um]	Swimming speed [um/s]
Amphileptus gigas	intramacronucleata	litostomatea	808	608
Amphorides quadrilineata	intramacronucleata	spirotrichea	138	490
Balanion comatum	intramacronucleata	prostomatea	16	220
Blepharisma	postciliodesmatophora	heterotrichea	350	600
Coleps hirtus	intramacronucleata	prostomatea	94.5	686
Coleps sp.	intramacronucleata	prostomatea	78	523
Colpidium striatum	intramacronucleata	oligohymenophorea	77	570
Condylostoma patens	postciliodesmatophora	heterotrichea	371	1061
Didinium nasutum	intramacronucleata	litostomatea	140	1732
Euplotes charon	intramacronucleata	spirotrichea	66	1053
Euplotes patella	intramacronucleata	spirotrichea	202	1250
Euplotes vannus	intramacronucleata	spirotrichea	82	446
Eutintinnus cf. pinguis	intramacronucleata	spirotrichea	147	410
Fabrea salina	postciliodesmatophora	heterotrichea	184.1	216
Favella panamensis	intramacronucleata	spirotrichea	238	600
Favella sp.	intramacronucleata	spirotrichea	150	1080
Frontonia sp.	intramacronucleata	oligohymenophorea	378.5	1632
Halteria grandinella	intramacronucleata	spirotrichea	50	533
Kerona polyporum	intramacronucleata	spirotrichea	107	476.5
Laboea strobila	intramacronucleata	spirotrichea	100	810
Lacrymaria lagenula	intramacronucleata	litostomatea	45	909
Lembadion bullinum	intramacronucleata	oligohymenophorea	43	415
Lembus velifer	intramacronucleata	oligohymenophorea	87	200
Mesodinium rubrum	intramacronucleata	litostomatea	38	7350
Metopides contorta	intramacronucleata	armophorea	115	359
Nassula ambigua	intramacronucleata	nassophorea	143	2004
Nassula ornata	intramacronucleata	nassophorea	282	750
Opalina ranarum	placidozoa (heterokont)	opalinea	350	50
Ophryoglena sp.	intramacronucleata	oligohymenophorea	325	4000
Opisthonecta henneg	intramacronucleata	oligohymenophorea	126	1197
Oxytricha bifara	intramacronucleata	spirotrichea	282	1210
Oxytricha ferruginea	intramacronucleata	spirotrichea	150	400
Oxytricha platystoma	intramacronucleata	spirotrichea	130	520
Paramecium aurelia	intramacronucleata	oligohymenophorea	244	1650
Paramecium bursaria	intramacronucleata	oligohymenophorea	130	1541.5
Paramecium calkinsii	intramacronucleata	oligohymenophorea	124	1392
Paramecium caudatum	intramacronucleata	oligohymenophorea	225.5	2489.35
Paramecium marinum	intramacronucleata	oligohymenophorea	115	930
Paramecium multimicronucleatum	intramacronucleata	oligohymenophorea	251	3169.5
Paramecium polycaryum	intramacronucleata	oligohymenophorea	91	1500
Paramecium spp.	intramacronucleata	oligohymenophorea	200	975
Paramecium tetraurelia	intramacronucleata	oligohymenophorea	124	784
Paramecium woodruffi	intramacronucleata	oligohymenophorea	160	2013.5
Porpostoma notatum	intramacronucleata	oligohymenophorea	107.7	1842.2
Prorodon teres	intramacronucleata	prostomatea	175	1066
Spathidium spathula	intramacronucleata	litostomatea	204.5	526
Spirostomum ambiguum	postciliodesmatophora	heterotrichea	1045	810
Spirostomum sp.	postciliodesmatophora	heterotrichea	1000	1000
Spirostomum teres	postciliodesmatophora	heterotrichea	450	640
Stenosemella steinii	intramacronucleata	spirotrichea	83	190
Stentor caeruleus	postciliodesmatophora	heterotrichea	528.5	1500
Stentor polymorphus	postciliodesmatophora	heterotrichea	208	887
Strobilidium spiralis	intramacronucleata	spirotrichea	60	330
Strobilidium velox	intramacronucleata	spirotrichea	43	150
Strombidinopsis acuminatum	intramacronucleata	spirotrichea	80	390
Strombidium claparedi	intramacronucleata	spirotrichea	69.5	3740
Strombidium conicum	intramacronucleata	spirotrichea	75	570
Strombidium sp.	intramacronucleata	spirotrichea	33	360
Strombidium sulcatum	intramacronucleata	spirotrichea	32.5	995
Stylonichia sp.	intramacronucleata	spirotrichea	167	737.5
Tetrahymena pyriformis	intramacronucleata	oligohymenophorea	72.8	475.6
Tetrahymena thermophila	intramacronucleata	oligohymenophorea	46.7	204.5
Tillina magna	intramacronucleata	colpodea	162.5	2000
Tintinnopsis kofoidi	intramacronucleata	spirotrichea	100	400
Tintinnopsis minuta	intramacronucleata	spirotrichea	40	60
Tintinnopsis tubulosa	intramacronucleata	spirotrichea	95	160
Tintinnopsis vasculum	intramacronucleata	spirotrichea	82	250
Trachelocerca olor	postciliodesmatophora	karyorelictea	267.5	900
Trachelocerca tenuicollis	postciliodesmatophora	karyorelictea	432	1111
Uroleptus piscis	intramacronucleata	spirotrichea	203	487
Uroleptus rattulus	intramacronucleata	spirotrichea	400	385
Urocentrum turbo	intramacronucleata	oligohymenophorea	90	700
Uronema filificum	intramacronucleata	oligohymenophorea	25.7	1372.7
Uronema marinum	intramacronucleata	oligohymenophorea	56.9	1010
Uronema sp.	intramacronucleata	oligohymenophorea	25	1175
Uronychia transfuga	intramacronucleata	spirotrichea	118	6406
Uronychia setigera	intramacronucleata	spirotrichea	64	7347
Uronemella spp.	intramacronucleata	oligohymenophorea	28	250
